# Supplementary material for: Metal-Cation-Induced Tiny Ripple on Graphene
Source: Nanomaterials (Basel). 2024 Oct 2;14(19):1593. doi: 10.3390/nano14191593 (PMC11477897; doi:10.3390/nano14191593)
Supplement: Supplementary file 1 [file nanomaterials-14-01593-s001.zip]

Archive with 1 entries (1 files):
- nanomaterials-3183551-supplementary.pdf
